# Supplementary material for: Efficient Treatment of Pulpitis via Transplantation of Human Pluripotent Stem Cell-Derived Pericytes Partially through LTBP1-Mediated T Cell Suppression
Source: Biomedicines. 2023 Dec 1;11(12):3199. doi: 10.3390/biomedicines11123199 (PMC10740489; doi:10.3390/biomedicines11123199)
Supplement: Supplementary file 1 [file biomedicines-11-03199-s001.zip]

Archive with 1 entries (1 files):
- biomedicines-2652370-supplementary.pdf
